# Supplementary material for: miR-212 and miR-132 Are Downregulated in Neurally Derived Plasma Exosomes of Alzheimer’s Patients
Source: Front Neurosci. 2019 Nov 26;13:1208. doi: 10.3389/fnins.2019.01208 (PMC6902042; doi:10.3389/fnins.2019.01208)
Supplement: TABLE S1 — miRNA list and primers. [file Table_1.XLSX]

## Sheet: Sheet1
Supplemental Table 1: miRNA list and primers
miRNA name	Qiagen Cat. No.	Sanger Accession No.	Sequence
hsa-miR-16-5p	MS00031493	MIMAT0000069	5'UAGCAGCACGUAAAUAUUGGCG
hsa-miR-32-5p	MS00003297	MIMAT0000090	5'UAUUGCACAUUACUAAGUUGCA
hsa-miR-132-3p	MS00003458	MIMAT0000426	5'UAACAGUCUACAGCCAUGGUCG
hsa-miR-138-1-3p	MS00008652	MIMAT0004607	5'GCUACUUCACAACACCAGGGCC
hsa-miR-182-5p	MS00008855	MIMAT0000259	5'UUUGGCAAUGGUAGAACUCACACU
hsa-miR-212-3p	MS00003815	MIMAT0000269	5'UAACAGUCUCCAGUCACGGCC
hsa-miR-219a-5p	MS00006776	MIMAT0000276	5'UGAUUGUCCAAACGCAAUUCU
hsa-miR-519e-5p	MS00007091	MIMAT0002828	5'UUCUCCAAAAGGGAGCACUUUC
hsa-miR-566	MS00032018	MIMAT0003230	5'GGGCGCCUGUGAUCCCAAC
hsa-miR-591	MS00004907	MIMAT0003259	5'AGACCAUGGGUUCUCAUUGU
hsa-miR-608	MS00005019	MIMAT0003276	5'AGGGGUGGUGUUGGGACAGCUCCGU
hsa-miR-662	MS00005397	MIMAT0003325	5'UCCCACGUUGUGGCCCAGCAG
hsa-miR-1304-5p	MS00031395	MIMAT0005892	5'UUUGAGGCUACAGUGAGAUGUG
SNORD 95	MS00033726
